# Supplementary material for: Evidence gap map of performance measurement and management in primary care delivery systems in low- and middle-income countries – Study protocol
Source: Gates Open Res. 2018 Nov 2;2:27. Originally published 2018 May 29. [Version 2] doi: 10.12688/gatesopenres.12826.2 (PMC6030397; doi:10.12688/gatesopenres.12826.2)
Supplement: Supplementary file 1 [file gatesopenres-2-13958-s0000.tgz]

Archive with 1 entries (1 files):
- a89581eb-1ea5-49f7-882b-f91aabfa3cd3.docx
